# Supplementary material for: Restoring the Oxidase-Like Activity of His@AuNCs for the Determination of Alkaline Phosphatase
Source: Biosensors (Basel). 2021 May 30;11(6):174. doi: 10.3390/bios11060174 (PMC8227771; doi:10.3390/bios11060174)
Supplement: Supplementary file 1 [file biosensors-11-00174-s001.zip]

Archive with 1 entries (1 files):
- biosensors-1189625-sp.pdf
